# Supplementary material for: Comparison of automated candidate gene prediction systems using genes implicated in type 2 diabetes by genome-wide association studies
Source: BMC Bioinformatics. 2009 Jan 30;10(Suppl 1):S69. doi: 10.1186/1471-2105-10-S1-S69 (PMC2648789; doi:10.1186/1471-2105-10-S1-S69)
Supplement: Additional file 1 — Additional unprioritized MHWD matches. Additional unprioritized MHWD matches data. [file 1471-2105-10-S1-S69-S1.txt]

ensembl_id	gene_name	Method	uid
ENSG00000091831	ESR1	suspects	2099
ENSG00000158470	B4GALT5	suspects	9334
ENSG00000160410	SHKBP1	suspects	92799
ENSG00000168329	CX3CR1	suspects	1524
ENSG00000112715	VEGF	suspects	7422
ENSG00000106069	CHN2	suspects	1124
ENSG00000093217	XYLB	suspects	9942
ENSG00000196914	ARHGEF12	suspects	23365
ENSG00000153250	RBMS1	suspects	5937
ENSG00000168356	SCN11A	suspects	11280
ENSG00000111452	GPR133	suspects	283383
ENSG00000112715	VEGF	prospectr	7422
ENSG00000127324	TM4SF3	prospectr	7103
ENSG00000196090	PTPRT	prospectr	11122
ENSG00000158470	B4GALT5	prospectr	9334
ENSG00000122490	PQLC1	prospectr	80148
ENSG00000111452	GPR133	prospectr	283383
ENSG00000169436	COL22A1	prospectr	169044
ENSG00000147883	CDKN2B	geneseeker	1030
ENSG00000196914	ARHGEF12	geneseeker	23365
ENSG00000106069	CHN2	geneseeker	1124
ENSG00000119397	CEP1	geneseeker	11064
ENSG00000119866	BCL11A	geneseeker	53335
ENSG00000119912	IDE	geneseeker	3416
ENSG00000168329	CX3CR1	geneseeker	1524
ENSG00000114770	ABCC5	geneseeker	10057
ENSG00000119397	CEP1	g2d	11064
ENSG00000196090	PTPRT	g2d	11122
ENSG00000093217	XYLB	g2d	9942
ENSG00000165304	MELK	g2d	9833
ENSG00000114770	ABCC5	g2d	10057
ENSG00000108001	EBF3	g2d	253738
ENSG00000169436	COL22A1	g2d	169044
ENSG00000116117	ALS2CR19	g2d	117583
ENSG00000140025	C14orf143	g2d	90141
ENSG00000183049	CAMK1D	g2d	57118
ENSG00000151474	FRMD4A	g2d	55691
ENSG00000119686	C14orf58	g2d	55640
ENSG00000065060	C6orf107	g2d	54887
ENSG00000119866	BCL11A	g2d	53335
ENSG00000120254	MTHFD1L	g2d	25902
ENSG00000064999	ANKS1	g2d	23294
ENSG00000101544	NP_055728	g2d	22850
ENSG00000168356	SCN11A	g2d	11280
ENSG00000091831	ESR1	g2d	2099
ENSG00000152804	HHEX	g2d	3087
ENSG00000119912	IDE	g2d	3416
ENSG00000196092	PAX5	g2d	5079
ENSG00000184588	PDE4B	g2d	5142
ENSG00000153250	RBMS1	g2d	5937
ENSG00000006074	CCL18	g2d	6362
ENSG00000106069	CHN2	g2d	1124
ENSG00000147883	CDKN2B	g2d	1030
ENSG00000108264	TADA2L	g2d	6871
ENSG00000127324	TM4SF3	g2d	7103
ENSG00000147889	CDKN2A	g2d	1029
ENSG00000152818	UTRN	g2d	7402
ENSG00000158470	B4GALT5	g2d	9334
ENSG00000112715	VEGF	g2d	7422
ENSG00000146592	CREB5	g2d	9586
ENSG00000119866	BCL11A	eVOC	53335
ENSG00000184588	PDE4B	eVOC	5142
ENSG00000065060	C6orf107	eVOC	54887
ENSG00000074657	ZNF532	eVOC	55205
ENSG00000119912	IDE	eVOC	3416
ENSG00000165304	MELK	eVOC	9833
ENSG00000152804	HHEX	eVOC	3087
ENSG00000122490	PQLC1	eVOC	80148
ENSG00000134317	TFCP2L2	eVOC	29841
ENSG00000147889	CDKN2A	eVOC	1029
ENSG00000106069	CHN2	eVOC	1124
ENSG00000196914	ARHGEF12	eVOC	23365
ENSG00000158470	B4GALT5	eVOC	9334
ENSG00000153250	RBMS1	eVOC	5937
ENSG00000152818	UTRN	eVOC	7402
ENSG00000119397	CEP1	eVOC	11064
ENSG00000064999	ANKS1	eVOC	23294
ENSG00000145819	ARHGAP26	eVOC	23092
ENSG00000108001	EBF3	eVOC	253738
ENSG00000147889	CDKN2A	dgp65	1029
ENSG00000168329	CX3CR1	dgp65	1524
ENSG00000091831	ESR1	dgp65	2099
ENSG00000117593	NP_060592	dgp65	55157
ENSG00000120254	MTHFD1L	dgp65	25902
ENSG00000064999	ANKS1	dgp65	23294
ENSG00000145819	ARHGAP26	dgp65	23092
ENSG00000152818	UTRN	dgp65	7402
ENSG00000112715	VEGF	dgp65	7422
ENSG00000114770	ABCC5	dgp65	10057
ENSG00000165304	MELK	dgp65	9833
